# Supplementary material for: Prognostic Characteristics and Immune Effects of N6-Methyladenosine and 5-Methylcytosine-Related Regulatory Factors in Clear Cell Renal Cell Carcinoma
Source: Front Genet. 2022 Apr 27;13:864383. doi: 10.3389/fgene.2022.864383 (PMC9092148; doi:10.3389/fgene.2022.864383)
Supplement: Supplementary file 3 [file Table1.xlsx]

## Sheet: Table 1 (2)
gene	conMean	treatMean	logFC	pValue
IGFBP3	50.7255	562.293	3.47054	2.16e-35
IGFBP2	25.0891	7.10265	-1.82063	1.56e-33
TET3	1.0031	2.08158	1.05321	1.4e-27
NOP2	3.56011	6.10977	0.779195	2.07e-23
RBMX	20.2574	29.535	0.543976	3.09e-23
LRPPRC	23.781	16.7017	-0.509816	1.89e-18
FTO	6.32962	9.56517	0.595671	1.52e-15
NSUN2	7.89642	10.1691	0.364917	1.29e-13
FMR1	8.64905	7.11483	-0.281713	6.47e-13
YTHDC2	3.22872	4.41573	0.451686	1.54e-11
ZC3H13	9.2546	7.21266	-0.359641	2.83e-11
ALKBH5	35.8632	42.4681	0.243876	5.87e-11
RBM15	2.03657	2.56805	0.334535	1.06e-08
NSUN6	1.85322	2.52213	0.444611	1.16e-07
NSUN4	3.58362	3.12231	-0.198803	1.32e-07
WTAP	12.5455	14.6526	0.223986	2.72e-06
METTL14	4.23087	3.71258	-0.188534	1.71e-05
RBM15B	7.70216	6.90193	-0.158264	4.23e-05
YTHDF3	16.232	14.5422	-0.158593	4.71e-05
ALYREF	15.4016	18.3575	0.253288	0.000149118
METTL3	3.55191	4.48969	0.338022	0.00246422
NSUN5	4.15063	4.85227	0.22533	0.0033019
HNRNPA2B1	74.8179	69.1347	-0.113973	0.00380286
TET1	0.278813	0.273232	-0.0291733	0.00503938
KIAA1429	5.37498	5.89445	0.133098	0.0104249
YTHDF2	18.2877	17.2466	-0.0845604	0.0110826
NSUN3	1.79425	1.71503	-0.0651468	0.0297039
TET2	1.73199	2.01513	0.218446	0.0301336
YBX1	158.86	167.8	0.0789882	0.043555
HNRNPC	48.388	45.4213	-0.0912798	0.117285
IGFBP1	1.09116	20.6225	4.24028	0.328916
METTL16	3.99189	4.16127	0.0599537	0.41429
YTHDC1	12.3351	12.171	-0.0193247	0.624563
YTHDF1	15.5644	15.8638	0.0274817	0.767733
TRDMT1	0.863995	0.884988	0.0346357	0.804903
